# Supplementary material for: Phage Display Revealed the Complex Structure of the Epitope of the Monoclonal Antibody 10H10
Source: Int J Mol Sci. 2024 Sep 25;25(19):10311. doi: 10.3390/ijms251910311 (PMC11476565; doi:10.3390/ijms251910311)
Supplement: Supplementary file 1 [file ijms-25-10311-s001.zip]

Archive with 4 entries (4 files):
- SM pep1-10H10.mp4
- SM pep2-10H10.mp4
- SM pep5-10H10.mp4
- Supplementary figures.pdf
